# Supplementary material for: Evolutionary trends in Bombella apis CRISPR-Cas systems
Source: mSystems. 2025 Jun 18;10(7):e00166-25. doi: 10.1128/msystems.00166-25 (PMC12282179; doi:10.1128/msystems.00166-25)
Supplement: Supplemental tables — Tables S1 to S5. [file msystems.00166-25-s0002.xlsx]

## Sheet: S1 Type II-C repeats
Bombellaapis_AM168_GCF_000723565	AACCTACCATAGGCAAATCGGTAGGGAAACCACGGC
Bombellaapis_M18_GCA_002150105	AACCTACCATAGGCAAATCGGTAGGGAAACCACGGC
Bombellaintestini_R52487_GCF_002003665	AACCTACCATAGGCAAATCGGTAGGGAAACCACGGC
Bombellafavorum_TMW21880_GCF_014048475	AGCCTACCATAGGCAAATCGGTAGGGAAACCACGGC
Bombellaapis_3A1_GCA_002150125	AGCCTACCATAGGCAAATCGGTAGGGAAACCACGGC
Bombellaapis_A29_GCF_002917995	AGCCTACCATAGGCAAATCGGTAGGGAAACCACGGC
Bombellaapis_SME1_GCF_009362775	AGGCTACCATAGACAAATCGGTAGGGAAACCACGGC
Bombellamellum_TMW21889_GCF_014048465	AGGCTACCATAGACAAATCGGTAGGGAAACCACGGC
AAB2_880_GCA_004843165	AGTTTAGCAGATGGAAATCAGCAGGGAAACCACGGC

## Sheet: S2 Shared spacers
genome1	genome2	number spcs shared	gANI	total mismatches among shared spacers
Bombellaapis_3A1	Bombellaapis_A29	1	99.37	2
Bombellaapis_G7	Bombellaapis_SME1	1	99.3	2
Bombella_ESL0378	Bombella_ESL0385	17	99.3	99
Bombellaapis_3A1	Bombellaapis_AM168	2	99.22	0
Bombella_ESL0385	Bombellaapis_AS1	2	93.42	14
Bombella_ESL0378	Bombellaapis_AS1	1	93.34	2
Bombellaapis_A29	Bombellafavorum_TMW21880	1	83.31	6
Bombellaapis_A29	Bombellaintestini_R52487	2	82.98	6
Bombellaapis_G7	Bombellaintestini_R52487	2	82.96	24
Bombella_ESL0385	Bombellaintestini_R52487	1	76.32	2
Bombella_ESL0378	Bombellaintestini_R52487	1	76.25	10

## Sheet: S3 Data accession numbers
Species	Strain	Refseq	URL link
Apilactobacillus apinorum	Fhon13	GCF_001281175.1	https://www.ncbi.nlm.nih.gov/datasets/genome/GCF_001281175.1
Apilactobacillus bombintestini	BHWM4	GCF_003627035.1	https://www.ncbi.nlm.nih.gov/datasets/genome/GCF_003627035.1
Apilactobacillus kunkeei	AR114	GCF_000830375.1	https://www.ncbi.nlm.nih.gov/datasets/genome/GCF_000830375.1
Apilactobacillus kunkeei	DSMZ12361	GCF_019575995.1	https://www.ncbi.nlm.nih.gov/datasets/genome/GCF_019575995.1
Apilactobacillus kunkeei	Fhon2	GCF_001281165.1	https://www.ncbi.nlm.nih.gov/datasets/genome/GCF_001281165.1
Apilactobacillus kunkeei	LAko	GCF_001281205.1	https://www.ncbi.nlm.nih.gov/datasets/genome/GCF_001281205.1
Apilactobacillus kunkeei	LAla	GCF_001281215.1	https://www.ncbi.nlm.nih.gov/datasets/genome/GCF_001281215.1
Apilactobacillus kunkeei	MP2	GCF_000741865.1	https://www.ncbi.nlm.nih.gov/datasets/genome/GCF_000741865.1
Bombella	ESL0378	GCF_009725845.1	https://www.ncbi.nlm.nih.gov/datasets/genome/GCF_009725845.1
Bombella	ESL0385	GCF_009725755.1	https://www.ncbi.nlm.nih.gov/datasets/genome/GCF_009725755.1
Bombella	KACC	GCF_009906835.1	https://www.ncbi.nlm.nih.gov/datasets/genome/GCF_009906835.1
Bombella apis	A29	GCF_002917995.1	https://www.ncbi.nlm.nih.gov/datasets/genome/GCF_002917995.1
Bombella apis	AM168	GCF_000723565.1	https://www.ncbi.nlm.nih.gov/datasets/genome/GCF_000723565.1
Bombella apis	AS1	GCF_002592045.1	https://www.ncbi.nlm.nih.gov/datasets/genome/GCF_002592045.1
Bombella apis	B8	GCF_002917945.1	https://www.ncbi.nlm.nih.gov/datasets/genome/GCF_002917945.1
Bombella apis	C6	GCF_002917985.1	https://www.ncbi.nlm.nih.gov/datasets/genome/GCF_002917985.1
Bombella apis	G7	GCF_002079945.1	https://www.ncbi.nlm.nih.gov/datasets/genome/GCF_002079945.1
Bombella apis	MRM1	GCF_018221685.1	https://www.ncbi.nlm.nih.gov/datasets/genome/GCF_018221685.1
Bombella apis	SME1	GCF_009362775.1	https://www.ncbi.nlm.nih.gov/datasets/genome/GCF_009362775.1
Bombella favorum	TMW21880	GCF_014048475.1	https://www.ncbi.nlm.nih.gov/datasets/genome/GCF_014048475.1
Bombella intestini	R52487	GCF_002003665.1	https://www.ncbi.nlm.nih.gov/datasets/genome/GCF_002003665.1
Bombella mellum	TMW21889	GCF_014048465.1	https://www.ncbi.nlm.nih.gov/datasets/genome/GCF_014048465.1
Commensalibacter sp.	AMU001	GCA_003691365.1	https://www.ncbi.nlm.nih.gov/datasets/genome/GCA_003691365.1
Gluconobacter oxydans	DSM 3504	GCA_000583855.1	https://www.ncbi.nlm.nih.gov/datasets/genome/GCA_000583855.1
Neokomagataea tanensis	AH13	GCA_006542335.1	https://www.ncbi.nlm.nih.gov/datasets/genome/GCA_006542335.1
Saccharibacter	17LHSD	GCF_009834805.1	https://www.ncbi.nlm.nih.gov/datasets/genome/GCF_009834805.1
Saccharibacter	EH60	GCF_009834775.1	https://www.ncbi.nlm.nih.gov/datasets/genome/GCF_009834775.1
Saccharibacter	EH611	GCF_009834765.1	https://www.ncbi.nlm.nih.gov/datasets/genome/GCF_009834765.1
Saccharibacter	EH70	GCF_009834795.1	https://www.ncbi.nlm.nih.gov/datasets/genome/GCF_009834795.1
Saccharibacter floricola	DSM15669	GCF_000378165.1	https://www.ncbi.nlm.nih.gov/datasets/genome/GCF_000378165.1
Swingsia samuiensis	AH83	GCA_006542355.1	https://www.ncbi.nlm.nih.gov/datasets/genome/GCA_006542355.1

## Sheet: S4 Queen metadata
	Health status	Short ID	Sample Name	Local	Total Read Pairs	% bp > Q30	MAG (completeness)
new	failed	E4	S00FZ_A0029	Vancouver	10089726	97.25
new	failed	D5	S00FZ_A0036	Vancouver	21455670	92.815
new	failed	E5	S00FZ_A0037	Vancouver	31726005	93.231
new	failed	F5	S00FZ_A0038	Vancouver	23442828	93.171
new	failed	A7	S00FZ_A0049	Vancouver	22287515	93.072
	failed	E1	S00FZ_A0005	Dallas	18345591	91.624	no
	failed	D2	S00FZ_A0012	Bernville	19902854	91.565	Enterobacteriaceae (92%), Rhodospirillales (93%)
	failed	F2	S00FZ_A0014	Dallas	16032354	91.584	Rhodospirillales (72%)
	failed	C3	S00FZ_A0019	Dallas	21462814	91.51	Rhodospirillales (93%)
new	healthy	H4	S00FZ_A0032	Vancouver	25293588	93.338
new	healthy	H5	S00FZ_A0040	Vancouver	43573699	93.118
new	healthy	A6	S00FZ_A0041	Vancouver	22289777	93.14
new	healthy	C8	S00FZ_A0059	Vancouver	21118440	93.267
new	healthy	G8	S00FZ_A0063	Vancouver	23820339	92.722
	healthy	H1	S00FZ_A0008	Bernville	23527006	91.527	Rhodospirillales (82%)
	healthy	E2	S00FZ_A0013	Dallas	21636102	91.65	no
	healthy	D1	S00FZ_A0004	Slatington	18008981	91.194	Lactobacillus (38%)
	healthy	E3	S00FZ_A0021	Slatington	16697440	91.383	no

## Sheet: S5 Viral IDs
IDs of putative viral bins from metagenome assembly
k141_104837
k141_109016
k141_116017
k141_125675
k141_126306
k141_13737
k141_162466
k141_169038
k141_171451
k141_179622
k141_214399
k141_216760
k141_243064
k141_258246
k141_283267
k141_286139
k141_286220
k141_307956
k141_309766
k141_351386
k141_354026
k141_35845
k141_360143
k141_366417
k141_392203
k141_408121
k141_408579
k141_4176
k141_421225
k141_425303
k141_430963
k141_452541
k141_456794
k141_457701
k141_48675
k141_54960
k141_82111
k141_92290
